# Supplementary material for: Performance and Metabolic, Inflammatory, and Oxidative Stress-Related Parameters in Early Lactating Dairy Cows with High and Low Hepatic FGF21 Expression
Source: Animals (Basel). 2022 Dec 29;13(1):131. doi: 10.3390/ani13010131 (PMC9817787; doi:10.3390/ani13010131)
Supplement: Supplementary file 1 [file animals-13-00131-s001.zip]

Archive with 1 entries (1 files):
- animals-2052457-supplementary.pdf
